# Supplementary material for: The Arf-GAP Proteins AoGcs1 and AoGts1 Regulate Mycelial Development, Endocytosis, and Pathogenicity in Arthrobotrys oligospora
Source: J Fungi (Basel). 2022 Apr 29;8(5):463. doi: 10.3390/jof8050463 (PMC9146637; doi:10.3390/jof8050463)
Supplement: Supplementary file 1 [file jof-08-00463-s001.zip]

Archive with 1 entries (1 files):
- jof-1701028-supplementary.pdf
